# Supplementary material for: The Incidence of Sport-Related Anterior Cruciate Ligament Injuries: An Overview of Systematic Reviews Including 51 Meta-Analyses
Source: J Funct Morphol Kinesiol. 2025 May 14;10(2):174. doi: 10.3390/jfmk10020174 (PMC12101161; doi:10.3390/jfmk10020174)
Supplement: Supplementary file 1 [file jfmk-10-00174-s001.zip]

Archive with 2 entries (2 files):
- Suppl File S1 Review protocol.pdf
- Suppl File S2 Search strategies.pdf
